# Supplementary material for: Health Disparities in Central Line-Associated Bloodstream Infections: Analysis of the U.S. National Inpatient Sample Database (2016–2022)
Source: Infect Dis Rep. 2025 Aug 28;17(5):105. doi: 10.3390/idr17050105 (PMC12452301; doi:10.3390/idr17050105)
Supplement: Supplementary file 1 [file idr-17-00105-s001.zip]

Archive with 1 entries (1 files):
- idr-3750875-supplementary.pdf
